# Supplementary material for: Green synthesis and characterization of copper nanoparticles for investigating their effect on germination and growth of wheat
Source: PLoS One. 2022 Jun 21;17(6):e0269987. doi: 10.1371/journal.pone.0269987 (PMC9212164; doi:10.1371/journal.pone.0269987)
Supplement: S1 File — (XLSX) [file pone.0269987.s001.xlsx]

## Sheet: Sheet1
		Control	CuNPs (25 mg/L)	CuNPs (50 mg/L)	CuNPs (100 mg/L)
		40	60	66.67	53.33										66.675
		43.33	46.6	56.67	43.33										30.787
		30	60	40	36.67										100
		60	64.67	66.67	46.67										-22.2167

## Sheet: Sheet1 (2)
		Control	CuNPs (25 mg/L)	CuNPs (50 mg/L)	CuNPs (100 mg/L)
	18-Elite line-1	1.13	1.74	1.99	1.59										76.1062
	18-Elite line-3	1.21	1.23	1.66	1.32										37.1901
	18-Elite line-5	0.74	1.56	1.04	0.94										110.811
	18-Elite line-6	1.88	2.1	2.2	1.43										17.0213

## Sheet: Sheet1 (3)
		Control	CuNPs (25 mg/L)	CuNPs (50 mg/L)	CuNPs (100 mg/L)
		1.67	1.8	2.5	1.77									7.78443	49.7006	5.98802
		1.2	2.63	3.03	1.62									119.167	152.5	35
		0.61	1.43	0.93	1.15									134.426	52.459	88.5246
		1.63	1.7	2.17	1.79									4.29448	33.1288	9.81595

## Sheet: Sheet1 (4)
		Control	CuNPs (25 mg/L)	CuNPs (50 mg/L)	CuNPs (100 mg/L)
		7.21	8.6	8.6	8.37										19.2788	19.2788	16.0888
		6.57	6.73	7.9	7.17										2.43531	20.2435	9.13242
		6.4	9.83	8.43	7.47										53.5937	31.7187	16.7187
		7.19	8.93	9.87	8.13										24.2003	37.274	13.0737

## Sheet: Sheet1 (5)
		Control	CuNPs (25 mg/L)	CuNPs (50 mg/L)	CuNPs (100 mg/L)
	18-Elite line-1	1.22	1.73	2.13	1.43										41.8033	74.5902	17.2131
	18-Elite line-3	1.35	2.26	2.63	1.76										67.4074	94.8148	30.3704
	18-Elite line-5	1.36	1.6	1.38	1.3										17.6471	1.47059	-4.41176
	18-Elite line-6	1.56	1.73	2.1	1.7										10.8974	34.6154	8.97436

## Sheet: Sheet1 (6)
		Control	CuNPs (25 mg/L)	CuNPs (50 mg/L)	CuNPs (100 mg/L)
		2.74	3.74	3.93	3.34										36.4964	43.4307	21.8978
		1.35	2.69	2.74	1.54										99.2593	102.963	14.0741
		1.4	2.68	1.75	1.82										91.4286	25	30
		1.59	1.92	2.97	1.6										20.7547	86.7925	0.628931

## Sheet: Sheet1 (7)
		Control	CuNPs (25 mg/L)	CuNPs (50 mg/L)	CuNPs (100 mg/L)
	18-Elite line-1	3.03	3.89	4.88	3.49										28.3828	61.0561	15.1815
	18-Elite line-3	2.86	2.99	4.01	3.01										4.54545	40.2098	5.24476
	18-Elite line-5	3.44	5.08	3.59	3.86										47.6744	4.36047	12.2093
	18-Elite line-6	3.3	3.42	5.03	3.27										3.63636	52.4242	-0.909091

## Sheet: Sheet1 (8)
		Control	CuNPs (25 mg/L)	CuNPs (50 mg/L)	CuNPs (100 mg/L)
		0.877	0.39	0.84	0.95
		0.86	0.94	0.7	1.19
		0.95	1.1	0.67	1.41
		1.03	0.33	0.71	1.19

## Sheet: Sheet1 (9)
		Control	CuNPs (25 mg/L)	CuNPs (50 mg/L)	CuNPs (100 mg/L)
	18-Elite line-1	142.36	120.33	203.27	66.82
	18-Elite line-3	129.99	96.88	161.57	143.49
	18-Elite line-5	163.04	115.24	187.28	180.27
	18-Elite line-6	160.55	190.19	219.76	127.05
